# Supplementary material for: Approximate maximum likelihood estimation for stochastic chemical kinetics
Source: EURASIP J Bioinform Syst Biol. 2012 Jul 18;2012(1):9. doi: 10.1186/1687-4153-2012-9 (PMC3549916; doi:10.1186/1687-4153-2012-9)
Supplement: Additional file 2 — SBML file of the multiattractor model. • File name: multiattractor.xml • File format: SBML (see http://www.sbml.org/sbml/level2/version4) • File extension: xml [file 1687-4153-2012-9-S2.xml]

<?xml version="1.0" encoding="UTF-8" standalone="no"?>
<sbml xmlns="http://www.sbml.org/sbml/level2/version4" level="2" metaid="metaid_0000001" version="4">
  <model id="model01" metaid="metaid_0000002" name="model">
 <annotation>
<rdf:RDF xmlns:bqbiol="http://biomodels.net/biology-qualifiers/" xmlns:bqmodel="http://biomodels.net/model-qualifiers/" xmlns:dc="http://purl.org/dc/elements/1.1/" xmlns:dcterms="http://purl.org/dc/terms/" xmlns:rdf="http://www.w3.org/1999/02/22-rdf-syntax-ns#" xmlns:vCard="http://www.w3.org/2001/vcard-rdf/3.0#">
<rdf:Description rdf:about="#metaid_0000002">
<dcterms:created rdf:parseType="Resource">
<dcterms:W3CDTF>2012-05-28T03:49:52+01:00</dcterms:W3CDTF>
</dcterms:created>
<dcterms:modified rdf:parseType="Resource">
<dcterms:W3CDTF>2012-05-28T04:36:57+01:00</dcterms:W3CDTF>
</dcterms:modified>
</rdf:Description>
</rdf:RDF>
</annotation>
<listOfCompartments>
<compartment id="compartment_0000001" metaid="metaid_0000007" name="comp1" size="1"/>
</listOfCompartments>
<listOfSpecies>
<species compartment="compartment_0000001" id="species_0000001" initialAmount="0" metaid="metaid_0000008" name="MAFAProt"/>
<species compartment="compartment_0000001" id="species_0000002" initialAmount="0" metaid="metaid_0000009" name="DeltaProt"/>
<species compartment="compartment_0000001" id="species_0000003" initialAmount="0" metaid="metaid_0000010" name="PaxProt"/>
<species compartment="compartment_0000001" id="species_0000004" initialAmount="1" metaid="metaid_0000011" name="PaxDna"/>
<species compartment="compartment_0000001" id="species_0000005" initialAmount="1" metaid="metaid_0000012" name="MAFADna"/>
<species compartment="compartment_0000001" id="species_0000006" initialAmount="1" metaid="metaid_0000013" name="DeltaDna"/>
<species compartment="compartment_0000001" id="species_0000007" initialAmount="0" metaid="metaid_0000014" name="PaxDnaDeltaProt"/>
<species compartment="compartment_0000001" id="species_0000008" initialAmount="0" metaid="metaid_0000015" name="MAFADnaPaxProt"/>
<species compartment="compartment_0000001" id="species_0000009" initialAmount="0" metaid="metaid_0000016" name="MAFADnaMAFAProt"/>
<species compartment="compartment_0000001" id="species_0000010" initialAmount="0" metaid="metaid_0000017" name="MAFADnaDeltaProt"/>
<species compartment="compartment_0000001" id="species_0000011" initialAmount="0" metaid="metaid_0000018" name="DeltaDnaPaxProt"/>
<species compartment="compartment_0000001" id="species_0000012" initialAmount="0" metaid="metaid_0000019" name="DeltaDnaMAFAProt"/>
<species compartment="compartment_0000001" id="species_0000013" initialAmount="0" metaid="metaid_0000020" name="DeltaDnaDeltaProt"/>
</listOfSpecies>
<listOfParameters>
<parameter id="parameter_0000001" metaid="metaid_0000003" name="p" value="5"/>
<parameter id="parameter_0000002" metaid="metaid_0000004" name="d" value="0.1"/>
<parameter id="parameter_0000003" metaid="metaid_0000005" name="b" value="1"/>
<parameter id="parameter_0000004" metaid="metaid_0000006" name="u" value="1"/>
</listOfParameters>
<listOfReactions>
<reaction id="reaction_0000001" metaid="metaid_0000021" reversible="false">
<listOfReactants>
<speciesReference species="species_0000004" stoichiometry="1"/>
</listOfReactants>
<listOfProducts>
<speciesReference species="species_0000004" stoichiometry="1"/>
<speciesReference species="species_0000003" stoichiometry="1"/>
</listOfProducts>
<kineticLaw>
<math xmlns="http://www.w3.org/1998/Math/MathML">
  <apply>
    <times/>
    <ci> compartment_0000001 </ci>
    <ci> parameter_0000001 </ci>
    <ci> species_0000004 </ci>
  </apply>
</math>
</kineticLaw>
</reaction>
<reaction id="reaction_0000002" metaid="metaid_0000022" reversible="false">
<listOfReactants>
<speciesReference species="species_0000003" stoichiometry="1"/>
</listOfReactants>
<kineticLaw>
<math xmlns="http://www.w3.org/1998/Math/MathML">
  <apply>
    <times/>
    <ci> compartment_0000001 </ci>
    <ci> parameter_0000002 </ci>
    <ci> species_0000003 </ci>
  </apply>
</math>
</kineticLaw>
</reaction>
<reaction id="reaction_0000003" metaid="metaid_0000023" reversible="true">
<listOfReactants>
<speciesReference species="species_0000004" stoichiometry="1"/>
<speciesReference species="species_0000002" stoichiometry="1"/>
</listOfReactants>
<listOfProducts>
<speciesReference species="species_0000007" stoichiometry="1"/>
</listOfProducts>
<kineticLaw>
<math xmlns="http://www.w3.org/1998/Math/MathML">
  <apply>
    <times/>
    <ci> compartment_0000001 </ci>
    <apply>
      <minus/>
      <apply>
        <times/>
        <ci> parameter_0000003 </ci>
        <ci> species_0000004 </ci>
        <ci> species_0000002 </ci>
      </apply>
      <apply>
        <times/>
        <ci> parameter_0000004 </ci>
        <ci> species_0000007 </ci>
      </apply>
    </apply>
  </apply>
</math>
</kineticLaw>
</reaction>
<reaction id="reaction_0000004" metaid="metaid_0000024" reversible="false">
<listOfReactants>
<speciesReference species="species_0000005" stoichiometry="1"/>
</listOfReactants>
<listOfProducts>
<speciesReference species="species_0000005" stoichiometry="1"/>
<speciesReference species="species_0000001" stoichiometry="1"/>
</listOfProducts>
<kineticLaw>
<math xmlns="http://www.w3.org/1998/Math/MathML">
  <apply>
    <times/>
    <ci> compartment_0000001 </ci>
    <ci> parameter_0000001 </ci>
    <ci> species_0000005 </ci>
  </apply>
</math>
</kineticLaw>
</reaction>
<reaction id="reaction_0000005" metaid="metaid_0000025" reversible="false">
<listOfReactants>
<speciesReference species="species_0000001" stoichiometry="1"/>
</listOfReactants>
<kineticLaw>
<math xmlns="http://www.w3.org/1998/Math/MathML">
  <apply>
    <times/>
    <ci> compartment_0000001 </ci>
    <ci> parameter_0000002 </ci>
    <ci> species_0000001 </ci>
  </apply>
</math>
</kineticLaw>
</reaction>
<reaction id="reaction_0000006" metaid="metaid_0000026" reversible="true">
<listOfReactants>
<speciesReference species="species_0000005" stoichiometry="1"/>
<speciesReference species="species_0000003" stoichiometry="1"/>
</listOfReactants>
<listOfProducts>
<speciesReference species="species_0000008" stoichiometry="1"/>
</listOfProducts>
<kineticLaw>
<math xmlns="http://www.w3.org/1998/Math/MathML">
  <apply>
    <times/>
    <ci> compartment_0000001 </ci>
    <apply>
      <minus/>
      <apply>
        <times/>
        <ci> parameter_0000003 </ci>
        <ci> species_0000005 </ci>
        <ci> species_0000003 </ci>
      </apply>
      <apply>
        <times/>
        <ci> parameter_0000004 </ci>
        <ci> species_0000008 </ci>
      </apply>
    </apply>
  </apply>
</math>
</kineticLaw>
</reaction>
<reaction id="reaction_0000007" metaid="metaid_0000027" reversible="false">
<listOfReactants>
<speciesReference species="species_0000008" stoichiometry="1"/>
</listOfReactants>
<listOfProducts>
<speciesReference species="species_0000008" stoichiometry="1"/>
<speciesReference species="species_0000001" stoichiometry="1"/>
</listOfProducts>
<kineticLaw>
<math xmlns="http://www.w3.org/1998/Math/MathML">
  <apply>
    <times/>
    <ci> compartment_0000001 </ci>
    <ci> parameter_0000001 </ci>
    <ci> species_0000008 </ci>
  </apply>
</math>
</kineticLaw>
</reaction>
<reaction id="reaction_0000008" metaid="metaid_0000028" reversible="true">
<listOfReactants>
<speciesReference species="species_0000005" stoichiometry="1"/>
<speciesReference species="species_0000001" stoichiometry="1"/>
</listOfReactants>
<listOfProducts>
<speciesReference species="species_0000009" stoichiometry="1"/>
</listOfProducts>
<kineticLaw>
<math xmlns="http://www.w3.org/1998/Math/MathML">
  <apply>
    <times/>
    <ci> compartment_0000001 </ci>
    <apply>
      <minus/>
      <apply>
        <times/>
        <ci> parameter_0000003 </ci>
        <ci> species_0000005 </ci>
        <ci> species_0000001 </ci>
      </apply>
      <apply>
        <times/>
        <ci> parameter_0000004 </ci>
        <ci> species_0000009 </ci>
      </apply>
    </apply>
  </apply>
</math>
</kineticLaw>
</reaction>
<reaction id="reaction_0000009" metaid="metaid_0000029" reversible="false">
<listOfReactants>
<speciesReference species="species_0000009" stoichiometry="1"/>
</listOfReactants>
<listOfProducts>
<speciesReference species="species_0000009" stoichiometry="1"/>
<speciesReference species="species_0000001" stoichiometry="1"/>
</listOfProducts>
<kineticLaw>
<math xmlns="http://www.w3.org/1998/Math/MathML">
  <apply>
    <times/>
    <ci> compartment_0000001 </ci>
    <ci> parameter_0000001 </ci>
    <ci> species_0000009 </ci>
  </apply>
</math>
</kineticLaw>
</reaction>
<reaction id="reaction_0000010" metaid="metaid_0000030" reversible="true">
<listOfReactants>
<speciesReference species="species_0000005" stoichiometry="1"/>
<speciesReference species="species_0000002" stoichiometry="1"/>
</listOfReactants>
<listOfProducts>
<speciesReference species="species_0000010" stoichiometry="1"/>
</listOfProducts>
<kineticLaw>
<math xmlns="http://www.w3.org/1998/Math/MathML">
  <apply>
    <times/>
    <ci> compartment_0000001 </ci>
    <apply>
      <minus/>
      <apply>
        <times/>
        <ci> parameter_0000003 </ci>
        <ci> species_0000005 </ci>
        <ci> species_0000002 </ci>
      </apply>
      <apply>
        <times/>
        <ci> parameter_0000004 </ci>
        <ci> species_0000010 </ci>
      </apply>
    </apply>
  </apply>
</math>
</kineticLaw>
</reaction>
<reaction id="reaction_0000011" metaid="metaid_0000031" reversible="false">
<listOfReactants>
<speciesReference species="species_0000006" stoichiometry="1"/>
</listOfReactants>
<listOfProducts>
<speciesReference species="species_0000006" stoichiometry="1"/>
<speciesReference species="species_0000002" stoichiometry="1"/>
</listOfProducts>
<kineticLaw>
<math xmlns="http://www.w3.org/1998/Math/MathML">
  <apply>
    <times/>
    <ci> compartment_0000001 </ci>
    <ci> parameter_0000001 </ci>
    <ci> species_0000006 </ci>
  </apply>
</math>
</kineticLaw>
</reaction>
<reaction id="reaction_0000012" metaid="metaid_0000032" reversible="false">
<listOfReactants>
<speciesReference species="species_0000002" stoichiometry="1"/>
</listOfReactants>
<kineticLaw>
<math xmlns="http://www.w3.org/1998/Math/MathML">
  <apply>
    <times/>
    <ci> compartment_0000001 </ci>
    <ci> parameter_0000002 </ci>
    <ci> species_0000002 </ci>
  </apply>
</math>
</kineticLaw>
</reaction>
<reaction id="reaction_0000013" metaid="metaid_0000033" reversible="true">
<listOfReactants>
<speciesReference species="species_0000006" stoichiometry="1"/>
<speciesReference species="species_0000003" stoichiometry="1"/>
</listOfReactants>
<listOfProducts>
<speciesReference species="species_0000011" stoichiometry="1"/>
</listOfProducts>
<kineticLaw>
<math xmlns="http://www.w3.org/1998/Math/MathML">
  <apply>
    <times/>
    <ci> compartment_0000001 </ci>
    <apply>
      <minus/>
      <apply>
        <times/>
        <ci> parameter_0000003 </ci>
        <ci> species_0000006 </ci>
        <ci> species_0000003 </ci>
      </apply>
      <apply>
        <times/>
        <ci> parameter_0000004 </ci>
        <ci> species_0000011 </ci>
      </apply>
    </apply>
  </apply>
</math>
</kineticLaw>
</reaction>
<reaction id="reaction_0000014" metaid="metaid_0000034" reversible="false">
<listOfReactants>
<speciesReference species="species_0000011" stoichiometry="1"/>
</listOfReactants>
<listOfProducts>
<speciesReference species="species_0000011" stoichiometry="1"/>
<speciesReference species="species_0000002" stoichiometry="1"/>
</listOfProducts>
<kineticLaw>
<math xmlns="http://www.w3.org/1998/Math/MathML">
  <apply>
    <times/>
    <ci> compartment_0000001 </ci>
    <ci> parameter_0000001 </ci>
    <ci> species_0000011 </ci>
  </apply>
</math>
</kineticLaw>
</reaction>
<reaction id="reaction_0000015" metaid="metaid_0000035" reversible="true">
<listOfReactants>
<speciesReference species="species_0000006" stoichiometry="1"/>
<speciesReference species="species_0000001" stoichiometry="1"/>
</listOfReactants>
<listOfProducts>
<speciesReference species="species_0000012" stoichiometry="1"/>
</listOfProducts>
<kineticLaw>
<math xmlns="http://www.w3.org/1998/Math/MathML">
  <apply>
    <times/>
    <ci> compartment_0000001 </ci>
    <apply>
      <minus/>
      <apply>
        <times/>
        <ci> parameter_0000003 </ci>
        <ci> species_0000006 </ci>
        <ci> species_0000001 </ci>
      </apply>
      <apply>
        <times/>
        <ci> parameter_0000004 </ci>
        <ci> species_0000012 </ci>
      </apply>
    </apply>
  </apply>
</math>
</kineticLaw>
</reaction>
<reaction id="reaction_0000016" metaid="metaid_0000036" reversible="true">
<listOfReactants>
<speciesReference species="species_0000006" stoichiometry="1"/>
<speciesReference species="species_0000002" stoichiometry="1"/>
</listOfReactants>
<listOfProducts>
<speciesReference species="species_0000013" stoichiometry="1"/>
</listOfProducts>
<kineticLaw>
<math xmlns="http://www.w3.org/1998/Math/MathML">
  <apply>
    <times/>
    <ci> compartment_0000001 </ci>
    <apply>
      <minus/>
      <apply>
        <times/>
        <ci> parameter_0000003 </ci>
        <ci> species_0000006 </ci>
        <ci> species_0000002 </ci>
      </apply>
      <apply>
        <times/>
        <ci> parameter_0000004 </ci>
        <ci> species_0000013 </ci>
      </apply>
    </apply>
  </apply>
</math>
</kineticLaw>
</reaction>
<reaction id="reaction_0000017" metaid="metaid_0000037" reversible="false">
<listOfReactants>
<speciesReference species="species_0000013" stoichiometry="1"/>
</listOfReactants>
<listOfProducts>
<speciesReference species="species_0000013" stoichiometry="1"/>
<speciesReference species="species_0000002" stoichiometry="1"/>
</listOfProducts>
<kineticLaw>
<math xmlns="http://www.w3.org/1998/Math/MathML">
  <apply>
    <times/>
    <ci> compartment_0000001 </ci>
    <ci> parameter_0000001 </ci>
    <ci> species_0000013 </ci>
  </apply>
</math>
</kineticLaw>
</reaction>
</listOfReactions>
</model>
</sbml>
